# Supplementary material for: Advances in the Treatment of Implant-Associated Infections of the Pelvis: Eradication Rates, Recurrence of Infection, and Outcome
Source: J Clin Med. 2023 Apr 13;12(8):2854. doi: 10.3390/jcm12082854 (PMC10145122; doi:10.3390/jcm12082854)
Supplement: Supplementary file 1 [file jcm-12-02854-s001.zip]

Archive with 1 entries (1 files):
- jcm-2293701-supplementary.pdf
